# Supplementary material for: Resourcization of Argillaceous Limestone with Mn3O4 Modification for Efficient Adsorption of Lead, Copper, and Nickel
Source: Toxics. 2024 Jan 15;12(1):72. doi: 10.3390/toxics12010072 (PMC10820775; doi:10.3390/toxics12010072)
Supplement: Supplementary file 1 [file toxics-12-00072-s001.zip]

Archive with 1 entries (1 files):
- toxics-2764248-SI.pdf
